# Supplementary material for: Tissue-specific metabolomic profiling reveals cultivar-dependent drought tolerance mechanisms in rice (Oryza sativa L.)
Source: BMC Plant Biol. 2026 Jan 21;26:170. doi: 10.1186/s12870-025-08062-9 (PMC12849649; doi:10.1186/s12870-025-08062-9)
Supplement: Supplementary file 1 — Supplementary Material 1. [file 12870_2025_8062_MOESM1_ESM.xlsx]

## Sheet: .VIP table for top (40) compone
Table S1.VIP table for top (40) components
	Comp. 1	Comp. 2	Comp. 3	Comp. 4	Comp. 5	Comp. 6	Comp. 7	Comp. 8
Leucine	3.7308	3.3774	3.048	3.0072	2.9759	2.9568	2.9487	2.9405
Xanthine	2.5354	2.2709	2.0507	2.0202	1.9994	1.9892	1.9839	1.9827
DL-Serine	2.4096	2.1856	1.9742	1.9618	1.9471	1.9369	1.9287	1.9286
DL-Proline	2.0025	1.7191	1.6541	1.7423	1.7598	1.7488	1.7528	1.7454
Oxalic acid	1.9975	1.6854	1.6602	1.6443	1.6915	1.6805	1.6755	1.6694
Glucitol	1.9569	1.6502	1.5168	1.5176	1.5097	1.5001	1.4931	1.4918
1-Monooleoylglycerol	1.9469	1.6718	1.5336	1.5134	1.5421	1.5338	1.5415	1.5373
Arbutin	1.945	1.7857	1.7229	1.703	1.6857	1.682	1.6758	1.6714
Spermine	1.8394	1.5621	1.5761	1.5529	1.5412	1.5375	1.5348	1.5287
L-Serine	1.7708	1.5172	1.3887	1.3727	1.3616	1.3619	1.3585	1.3535
3-Methyl-2-oxovaleric acid	1.7011	1.485	1.4401	1.422	1.4132	1.429	1.4225	1.4165
Galactaric acid	1.6415	1.4453	1.343	1.3387	1.3349	1.3328	1.3267	1.3232
D-(+)-Mannose	1.5591	1.76	1.6289	1.6099	1.6001	1.5901	1.583	1.5872
DL-Threonine	1.4865	1.2652	1.1432	1.1337	1.1263	1.1244	1.1236	1.1723
Glutamic acid	1.4574	1.3505	1.2428	1.2241	1.2115	1.2417	1.2359	1.2312
DL-Phenylalanine	1.4326	1.4648	1.3306	1.3206	1.3071	1.301	1.2953	1.2903
D-Gluconic acid	1.4266	1.277	1.3459	1.3257	1.3134	1.3058	1.3007	1.2982
Alanine	1.3437	1.1391	1.0343	1.0213	1.0531	1.0624	1.0685	1.0794
Isomaltose isomer 1	1.3188	1.1214	1.1164	1.1116	1.1038	1.0966	1.097	1.0929
Adenosine-5'-monophosphate	1.3038	1.2114	1.2825	1.3048	1.2978	1.2893	1.3177	1.3134
D-Gluconolactone	1.2658	1.0864	0.99788	0.98406	0.9757	0.96948	0.96493	0.967
N-Glycylproline	1.254	1.2905	1.1678	1.1831	1.1716	1.1673	1.1717	1.1669
D-Mannitol	1.2113	1.0219	1.0025	0.995	0.98596	0.98279	0.97832	0.97512
DL-Aspartic acid	1.208	1.1509	1.1418	1.1594	1.1587	1.1588	1.157	1.1545
Galactose isomer 2	1.1948	1.0912	0.99418	0.98554	0.99373	0.9873	0.98274	0.9809
5-alpha-Cholest-7-en-3beta-ol	1.1819	1.0853	1.0388	1.0234	1.0155	1.0089	1.0049	1.0023
Glucose isomer 2	1.1599	1.0044	0.93562	0.92305	0.91432	0.91136	0.9084	0.90476
Glycerol 3-phosphate	1.1583	1.0247	0.98405	0.9716	0.97245	1.0101	1.0054	1.0119
N-Acetyl-L-alanine	1.1517	1.2333	1.1145	1.0988	1.0891	1.0953	1.0902	1.0921
Tyrosine	1.1217	1.0032	1.0514	1.0388	1.0451	1.0393	1.0357	1.0314
Serotonin	1.0649	0.89856	1.2207	1.2304	1.2192	1.2157	1.2107	1.2059
L-Tryptophan	1.0399	1.0333	0.93961	0.94198	0.98316	0.97801	0.97839	0.98658
2-Furoic acid	1.0294	1.0165	0.93777	0.92598	0.92846	0.92241	0.92609	0.92528
beta-Sitosterol	0.98388	0.98475	0.93787	0.92629	0.92439	0.91858	0.9178	0.91496
2-Hydroxybutanedioic acid	0.97458	1.0216	0.97572	0.96134	0.95498	0.95979	0.96552	0.96211
Glycerol	0.95776	0.97316	0.9104	0.90666	0.90143	0.89587	0.89438	0.89062
D-Xylose	0.95048	0.85121	0.79036	0.78955	0.7818	0.77926	0.77785	0.77453
GABA	0.94527	1.0078	0.96085	0.94885	0.93916	0.93407	0.92968	0.92575
L-Phenylalanine	0.93344	0.81167	0.84646	0.83771	0.83054	0.85468	0.85841	0.85635
L-Valine	0.92331	1.0166	1.3703	1.3507	1.3366	1.3309	1.3318	1.3264
D-(+)-Xylose	0.85276	0.89324	0.94438	0.93039	0.92203	0.91634	0.91635	0.91249
Fructose isomer 3	0.84562	1.0111	1.1428	1.2604	1.3105	1.3272	1.3691	1.3782
Myo-Inositol phosphate	0.83792	0.71299	0.68294	0.68825	0.68331	0.69722	0.69827	0.70411
Salicylic acid	0.8259	0.86342	0.83505	0.83043	0.84006	0.83464	0.83265	0.8305
Xylulose	0.80496	1.0261	1.0014	1.0294	1.0197	1.0147	1.0264	1.028
3-Hydroxybenzoic acid	0.79426	0.90198	0.81421	0.80536	0.80535	0.80619	0.80244	0.80283
Maltose isomer 1	0.71547	0.7059	0.7335	0.73461	0.74589	0.74136	0.74479	0.74165
2-Hydroxyglutaric acid	0.70606	0.85005	0.76688	0.75771	0.75825	0.75417	0.75158	0.74956
L-Glutamine	0.69964	0.67575	0.60952	0.60451	0.61764	0.61683	0.61533	0.61275
Methyl galactoside	0.65998	0.59513	0.56373	0.55758	0.59169	0.58839	0.59001	0.58752
Rhamnose isomer 1	0.65115	0.80898	0.76505	0.75354	0.74852	0.74532	0.74524	0.74207
Ribitol	0.64745	1.4122	1.3844	1.3903	1.3758	1.3674	1.3637	1.3712
Deoxyribose	0.64199	0.59597	0.56922	0.59683	0.60168	0.60583	0.60554	0.60301
L-(+)-Rhamnopyranose isomer 1	0.61571	0.78039	0.94047	0.92759	0.91935	0.92722	0.92356	0.9206
Trehalose	0.60735	0.71425	0.66726	0.67111	0.66482	0.67869	0.67573	0.67288
Fructose-6-phosphate	0.60466	0.55805	0.51692	0.5126	0.50727	0.50521	0.50978	0.5076
D-Chiro-inositol	0.59573	0.50678	0.50103	0.51176	0.51421	0.5117	0.51116	0.51189
Vanillin	0.59001	0.66852	0.65727	0.70843	0.70204	0.70096	0.7062	0.70392
Ferulic acid isomer 2	0.58949	0.52162	0.71594	0.71588	0.71143	0.72349	0.72009	0.71717
Benzoic acid	0.58646	0.56261	0.55191	0.56081	0.55538	0.55322	0.55189	0.55724
2,6-Dihydroxybenzoic acid	0.57761	0.58625	0.59245	0.58594	0.65258	0.64868	0.65751	0.66161
Mannose-6-phosphate	0.57153	0.79275	0.72697	0.73938	0.7481	0.77885	0.78438	0.78118
Caffeic acid	0.54924	0.59183	0.5337	0.56497	0.59206	0.59237	0.59144	0.58896
Sorbose isomer 1	0.53339	0.63341	0.57619	0.57016	0.5642	0.56425	0.56169	0.55973
Guanosine	0.52256	0.83389	1.2941	1.2746	1.2613	1.2577	1.2518	1.2618
Mannose isomer 1	0.52156	0.54091	0.48872	0.50256	0.49988	0.50187	0.49951	0.49738
4-Hydroxy-3-methoxyphenylglycol	0.51994	0.56732	0.55046	0.54328	0.542	0.54694	0.54445	0.54263
Hydroquinone	0.49949	0.58841	0.56757	0.57305	0.60213	0.60188	0.5993	0.59836
(Z)-13-Docosenoic acid	0.48875	0.67121	0.74765	0.74255	0.73486	0.74119	0.73967	0.73662
Sinapic acid	0.48845	0.74795	1.0213	1.0251	1.0247	1.0216	1.0172	1.0144
D-(+)-Glucuronic acid gamma-lactone	0.48612	0.41327	0.50028	0.52218	0.53375	0.53941	0.53705	0.53536
Chlorogenic acid	0.47617	1.5195	1.6109	1.5869	1.5741	1.5706	1.5633	1.5656
L-Ornithine	0.46581	0.75064	0.68723	0.69278	0.71273	0.71797	0.71749	0.72638
D-(+)-Galacturonic acid	0.4558	0.49925	0.59651	0.60749	0.60937	0.60591	0.60353	0.60099
L-Asparagine	0.44728	0.57865	1.0145	1.0014	1.0089	1.0136	1.0117	1.0115
Uridine	0.44117	0.77241	0.79472	0.78377	0.7781	0.77619	0.77341	0.77081
Isocitrate	0.43721	0.40371	0.56157	0.55396	0.55114	0.54867	0.56011	0.55975
Citric acid	0.42917	1.0665	0.96431	0.95194	0.94337	0.93864	0.93919	0.93609
Cysteine	0.4276	0.36398	0.5606	0.59409	0.59871	0.59709	0.59439	0.59223
Malic acid	0.41551	0.8168	0.73701	0.72819	0.72061	0.71864	0.71682	0.71529
Xylitol	0.40352	0.59146	0.56153	0.56154	0.57672	0.57671	0.57841	0.57596
Palmitic acid	0.38259	0.52198	0.47977	0.48019	0.49555	0.49411	0.50369	0.50166
L-Methionine	0.37098	0.649	0.68637	0.67997	0.68901	0.68454	0.68198	0.67926
Melibiose isomer 1	0.36212	0.82741	0.7473	0.73899	0.75078	0.75806	0.75528	0.75214
Gentisic acid	0.36187	0.80107	0.74209	0.74605	0.75196	0.76695	0.76606	0.76349
Ribose isomer 2	0.34675	0.74226	0.73174	0.7223	0.71676	0.71216	0.7094	0.70638
p-Coumaric acid	0.32485	0.40102	0.54499	0.54968	0.59586	0.59529	0.59856	0.59768
L-Homoserine	0.32467	0.28336	0.35067	0.36473	0.368	0.42367	0.48641	0.49222
Lysine	0.30782	0.42459	0.57537	0.72484	0.71801	0.72722	0.74925	0.75685
D-(+)-Cellobiose isomer 1	0.29319	0.48441	0.52557	0.54162	0.54505	0.58497	0.58222	0.60035
Phosphorylethanolamine	0.26565	0.25882	0.46604	0.46634	0.48028	0.50129	0.49901	0.51767
3-Phosphoglycerate	0.2597	0.29035	0.55284	0.58855	0.58837	0.62438	0.62344	0.62081
Petroselinic acid	0.25341	0.73066	0.82873	0.8167	0.81549	0.81088	0.80781	0.80438
Oxaloacetate	0.25322	0.42242	0.40073	0.45852	0.46654	0.47695	0.47959	0.52873
Shikimic acid	0.25027	0.66436	0.76277	0.75775	0.78636	0.78283	0.77916	0.77831
4-Coumaric acid	0.17518	0.28878	0.52311	0.5606	0.59002	0.58631	0.58618	0.58448
L-Arginine	0.1706	0.49955	1.1125	1.102	1.0905	1.0834	1.0797	1.0751
Succinic acid	0.1596	1.1305	1.0509	1.0364	1.0266	1.0199	1.019	1.0147
5'-Methylthioadenosine	0.15721	0.19005	0.64861	0.6456	0.6391	0.63772	0.63555	0.63825
L-(-)-Arabitol	0.15088	0.13088	0.11829	0.16796	0.16719	0.18035	0.22138	0.22147
4-Hydroxy-L-phenylglycine	0.14852	0.12752	0.11633	0.4499	0.44744	0.44653	0.44783	0.46057
Pyruvic acid	0.13913	0.51541	0.55991	0.55599	0.56123	0.59167	0.62358	0.62108
Pyruvate	0.13618	0.40926	0.37434	0.39783	0.40308	0.40045	0.40615	0.42401
Quinic acid	0.11332	0.57179	0.70207	0.69614	0.71589	0.71149	0.71038	0.71558
2'-Desoxyuridine	0.10383	0.60376	1.302	1.3416	1.3422	1.3365	1.3341	1.3506
Uracil	0.095829	0.22507	0.87694	0.87804	0.87256	0.87485	0.87231	0.87148
Dihydroxyacetone	0.088227	0.91541	0.93294	0.95142	0.94557	0.94517	0.94461	0.94064
L-Lysine	0.076464	0.40322	0.8916	0.87874	0.8696	0.8644	0.86056	0.85693
4-Hydroxymandelic acid	0.073661	0.33456	0.3082	0.32955	0.34899	0.36009	0.36258	0.36131
Glucopyranose	0.073331	0.069385	0.65597	0.64759	0.67593	0.6986	0.70073	0.7
5-Aminovaleric acid	0.047406	0.099256	0.12266	0.32441	0.32304	0.34766	0.35131	0.34986
Sucrose	0.044979	0.52294	0.49174	0.48989	0.51372	0.57136	0.58389	0.60372
Fumaric acid	0.036005	0.74643	0.67707	0.67163	0.69702	0.69384	0.69997	0.7027
trans-Aconitic acid	0.0028618	0.47058	0.55995	0.55178	0.57025	0.56807	0.57773	0.58232

## Sheet: 13 Key biomarkers
Table S2 :( VIP) 13 key biomarkers in a small table (Metabolite, VIP Score
Nams	Comp. 1	Comp. 2	Comp. 3	Comp. 4	Comp. 5	Comp. 6	Comp. 7	Comp. 8
Leucine	3.7308	3.3774	3.048	3.0072	2.9759	2.9568	2.9487	2.9405
Xanthine	2.5354	2.2709	2.0507	2.0202	1.9994	1.9892	1.9839	1.9827
DL-Serine	2.4096	2.1856	1.9742	1.9618	1.9471	1.9369	1.9287	1.9286
DL-Proline	2.0025	1.7191	1.6541	1.7423	1.7598	1.7488	1.7528	1.7454
Oxalic acid	1.9975	1.6854	1.6602	1.6443	1.6915	1.6805	1.6755	1.6694
Glucitol	1.9569	1.6502	1.5168	1.5176	1.5097	1.5001	1.4931	1.4918
1-Monooleoylglycerol	1.9469	1.6718	1.5336	1.5134	1.5421	1.5338	1.5415	1.5373
Arbutin	1.945	1.7857	1.7229	1.703	1.6857	1.682	1.6758	1.6714
Spermine	1.8394	1.5621	1.5761	1.5529	1.5412	1.5375	1.5348	1.5287
L-Serine	1.7708	1.5172	1.3887	1.3727	1.3616	1.3619	1.3585	1.3535
3-Methyl-2-oxovaleric acid	1.7011	1.485	1.4401	1.422	1.4132	1.429	1.4225	1.4165
Galactaric acid	1.6415	1.4453	1.343	1.3387	1.3349	1.3328	1.3267	1.3232
D-(+)-Mannose	1.5591	1.76	1.6289	1.6099	1.6001	1.5901	1.583	1.5872
