# Supplementary material for: Tissue-specific metabolomic profiling reveals cultivar-dependent drought tolerance mechanisms in rice (Oryza sativa L.)
Source: BMC Plant Biol. 2026 Jan 21;26:170. doi: 10.1186/s12870-025-08062-9 (PMC12849649; doi:10.1186/s12870-025-08062-9)
Supplement: Supplementary file 2 — Supplementary Material 2. [file 12870_2025_8062_MOESM2_ESM.xlsx]

## Sheet: .VIP table for oll compone
Table S3:VIP table for components
Compound Name	Comp. 1	Comp. 2	Comp. 3	Comp. 4	Comp. 5	Comp. 6	Comp. 7	Comp. 8
Benzoin, 1TMS	2.0695	1.7639	1.6314	1.6137	1.6	1.5958	1.5936	1.5921
Cys-Gly, 3TMS	1.9015	1.429	1.4784	1.4464	1.4367	1.4373	1.4405	1.4393
Quinic acid, 5TMS	1.8685	1.4742	1.3612	1.3363	1.3274	1.3231	1.3229	1.3216
Methyl galactoside, 4TMS	1.7341	1.2898	1.1927	1.1765	1.1682	1.1641	1.1641	1.1629
Shikimic acid, 4TMS	1.7168	1.276	1.1782	1.161	1.1552	1.1516	1.1521	1.1509
Ribose isomer 1, 4TMS	1.7068	1.2492	1.1545	1.1663	1.1575	1.1542	1.1526	1.1524
2-Aminobutanoic acid, 2TMS	1.6923	1.2837	1.2267	1.2012	1.1913	1.1879	1.19	1.1892
Prenol, 1TMS	1.6921	1.3779	1.3127	1.3008	1.2941	1.2904	1.2884	1.2872
2-Hydroxybutanedioic acid, 3TMS	1.6155	1.415	1.3674	1.3385	1.3277	1.3232	1.3218	1.3204
D-(+)-Glucuronic acid gamma-lactone, 1MOX, 3TMS	1.5571	1.1443	1.0686	1.0745	1.074	1.0717	1.07	1.069
Arbutin, 5TMS	1.4906	1.101	1.0166	0.99564	0.98719	0.98377	0.9822	0.98114
Galactaric acid, (R,S,R,S)-, 6TMS	1.4895	1.0892	1.0098	1.0179	1.0164	1.0134	1.0151	1.014
L-Ornithine, 4TMS	1.477	2.162	2.0307	2.0077	1.9915	1.9851	1.9821	1.987
DL-Proline, 2TMS	1.3747	1.5584	1.4418	1.4223	1.4152	1.4139	1.4123	1.4119
2,6-Dihydroxybenzoic acid, 3TMS	1.3722	1.0158	1.1441	1.1912	1.1839	1.1979	1.1959	1.1947
Succinic acid, 2TMS	1.3631	1.0564	0.98172	0.96187	0.97171	0.97693	0.97638	0.97535
L-Pyroglutamic acid, 2TMS	1.3425	0.98275	1.066	1.0585	1.0509	1.0472	1.0459	1.0472
D-(+)-Mannose, 1MOX, 5TMS	1.2552	0.9729	1.0339	1.0262	1.0221	1.0186	1.017	1.0165
Proline, 2TMS	1.2512	0.9526	0.88137	0.90369	0.89903	0.89587	0.89444	0.89365
Rhamnose isomer 1, 1MOX, 4TMS	1.2182	0.8945	0.88855	0.88556	0.87895	0.87603	0.87465	0.87368
Phenylethylamine, 4TMS	1.1869	0.88745	0.9551	0.9469	0.94124	0.94093	0.93955	0.93851
Glucopyranose, 5TMS	1.1641	0.85058	0.78866	0.91755	0.91392	0.91095	0.90956	0.90864
Anthranilic acid, 2TMS	1.1633	1.2229	1.3077	1.2817	1.2706	1.2673	1.268	1.2666
DL-Norvaline, 2TMS	1.1238	0.88919	0.8569	0.84143	0.83408	0.83311	0.8324	0.83187
Gentisic acid, 3TMS	1.1212	0.90612	0.90116	0.89051	0.88665	0.88528	0.884	0.88337
3-Methyladenine, 1TMS	1.1081	0.94843	0.87624	1.0185	1.0141	1.0143	1.0142	1.0136
Syringaldehyde, 1TMS	1.1006	1.1769	1.3357	1.3587	1.3849	1.3815	1.3827	1.3819
Levoglucosan, 3TMS	1.0996	1.0254	1.0238	1.0018	1.0456	1.0519	1.0534	1.0524
Pyridoxamine, 4TMS	1.0937	0.92522	0.8577	0.84445	0.83764	0.83637	0.83505	0.83453
Myo-Inositol phosphate, 7TMS	1.0892	0.94225	0.87787	0.8813	0.87355	0.8705	0.86928	0.86948
Glucose, 5TMS	1.0837	0.89894	1.0231	1.0114	1.0062	1.0034	1.0018	1.001
Octopamine, 4TMS	1.0808	1.1669	1.1632	1.1634	1.1576	1.154	1.1524	1.1515
Malonic acid, 2TMS	1.059	0.78838	0.75802	0.78047	0.77748	0.7774	0.77691	0.77604
Pyrocatechol, 2TMS	1.0498	0.85671	0.84482	0.82945	0.82222	0.82324	0.82287	0.82222
Pyrrole-2-carboxylic acid, 2TMS	1.0392	0.87147	0.871	0.85215	0.84682	0.8439	0.84286	0.84204
3-Methyl-2-oxovaleric acid, 1TMS	1.0347	0.85869	0.83746	0.82006	0.81345	0.81306	0.81273	0.81217
Sucrose, 8TMS	1.0151	1.1357	1.0507	1.028	1.0382	1.0346	1.0333	1.034
Mesterolone P, 2TMS	1.0066	0.85531	0.79565	0.78142	0.77472	0.77717	0.77615	0.77629
Hydroquinone, 2TMS	1.002	0.83998	0.8653	0.84747	0.83998	0.83761	0.83673	0.83589
Glyceric acid, 3TMS	0.99086	0.79941	0.73864	0.72848	0.72273	0.72084	0.71969	0.71962
1,4-Butanediol, 2TMS	0.9711	0.9298	0.88767	0.86907	0.86151	0.86182	0.86181	0.86101
Indole-3-lactic acid, 3TMS	0.95131	0.90986	0.92718	0.91964	0.91211	0.90923	0.90849	0.90753
Benzoic acid, 1TMS	0.94671	0.92621	0.88012	0.86778	0.86569	0.86695	0.86628	0.86536
D-Mannitol, 6TMS.1	0.94176	0.73963	0.69635	0.6835	0.67746	0.68125	0.68277	0.68239
Scyllo-inositol, 6TMS	0.92661	0.96104	0.88755	0.87186	0.86496	0.86241	0.86161	0.86069
Vanillin, 1MOX, 1TMS	0.89994	0.87279	0.81904	0.81159	0.82025	0.8183	0.81706	0.81796
Mandelic acid, 2TMS	0.89932	0.81068	0.7498	0.8028	0.79838	0.79729	0.79898	0.79867
Sorbose isomer 1, 1MOX, 5TMS	0.89241	0.81554	0.7954	0.79266	0.80191	0.79946	0.79845	0.79765
Chlorogenic acid, 6TMS	0.89228	0.65728	0.66398	0.65507	0.72122	0.72095	0.71979	0.72034
p-Coumaric acid, 2TMS	0.88766	0.66984	0.6837	0.73269	0.73627	0.73382	0.73333	0.73494
Ribose isomer 1, 1MOX, 4TMS	0.86893	1.3699	1.5234	1.495	1.565	1.5663	1.5641	1.5694
Leucine, 2TMS	0.86391	0.76045	1.0605	1.1015	1.092	1.1079	1.1062	1.1095
GABA, 3TMS	0.85754	0.72874	0.67556	0.74877	0.80052	0.80391	0.80367	0.80429
Vanillic acid, 2TMS	0.85591	0.90956	0.86739	0.85211	0.85931	0.85759	0.85624	0.85593
Citric acid, 4TMS	0.83508	1.1138	1.0291	1.034	1.0249	1.0305	1.0348	1.0339
2-Amino-2-methyl-1,3-propanediol, 2TMS	0.83275	0.80819	0.85298	0.83703	0.83077	0.83367	0.83382	0.83299
D-Xylose, 4TMS	0.83085	0.71049	0.9718	0.95311	0.94579	0.94336	0.94259	0.94289
L-Asparagine, 3TMS	0.82162	0.79313	0.85885	0.84057	0.83358	0.83082	0.82967	0.82876
Mannose-6-phosphate, 1MOX, 6TMS	0.80225	0.67474	0.62304	0.71183	0.70556	0.70835	0.70762	0.70844
Palmitic acid, 1TMS	0.80011	0.7893	0.73971	0.74196	0.73549	0.74129	0.74204	0.74125
Pyruvic acid, 2TMS	0.74721	0.90675	0.91514	0.89612	0.88891	0.88639	0.88546	0.88453
Thymol, 1TMS	0.7416	0.58268	0.68962	0.76941	0.76396	0.77509	0.77733	0.7766
Ribose isomer 2, 4TMS	0.72804	0.55463	0.96511	0.9495	0.94257	0.9397	0.93922	0.93882
Cysteamine, 3TMS	0.71539	0.60021	0.7342	0.79198	0.78669	0.79331	0.79523	0.79435
L-(+)-Rhamnopyranose isomer 1, 4TMS	0.7123	0.59895	0.75268	0.81592	0.82141	0.8217	0.82683	0.8266
L-Hydroxyproline, (E)-, 2TMS	0.69516	0.94329	0.98953	0.9871	0.99488	0.99193	0.99049	0.98949
Malic acid, 3TMS	0.69347	1.2437	1.3256	1.3491	1.3664	1.3618	1.3613	1.3624
L-Threonine, 2TMS	0.68814	0.93887	0.88517	0.86745	0.8635	0.86082	0.8602	0.86089
Pyroglutamic acid, 2TMS	0.65622	0.51599	0.64057	0.63816	0.64252	0.64534	0.65083	0.65012
L-Valine, 2TMS	0.65436	0.80419	0.77813	0.8868	0.88158	0.8812	0.87987	0.87907
D-Mannitol, 6TMS	0.63547	1.4931	1.3971	1.3668	1.3619	1.3652	1.364	1.3626
Adenine, 2TMS	0.63115	1.1823	1.2335	1.2079	1.1981	1.1957	1.1939	1.1926
D-(+)-Xylose, 4TMS	0.61771	0.49544	0.89899	0.92642	0.92182	0.93154	0.93036	0.93223
Pipecolinic acid, 2TMS	0.6134	0.76588	1.1771	1.1796	1.1757	1.1731	1.1733	1.1721
Alanine, 2TMS	0.53529	1.0859	1.1533	1.1379	1.1297	1.1295	1.1278	1.1296
L-Tryptophan, 3TMS	0.49165	0.98156	0.91443	0.90294	0.89797	0.89696	0.8962	0.89609
Myoinositol, 6TMS	0.48655	0.55218	0.52591	0.52638	0.52185	0.52319	0.52457	0.52879
2-Aminoadipic acid, 3TMS	0.4233	0.85245	0.85945	0.92341	0.99421	1.008	1.007	1.0086
4-Hydroxy-3-methoxyphenylglycol, 3TMS	0.40849	0.3488	0.38122	0.40056	0.40606	0.40466	0.40702	0.42725
beta-Sitosterol, 1TMS	0.37936	0.64549	0.68803	0.68986	0.68942	0.69003	0.71121	0.71108
Glycolic acid, 2TMS	0.36626	0.47856	0.4594	0.47306	0.56264	0.56076	0.56092	0.56031
Tryptamine, 3TMS	0.33932	1.0919	1.0273	1.0052	0.99908	0.99765	0.99867	0.99756
Glucose isomer 1, 5TMS	0.2927	0.82491	0.84581	0.82749	0.82133	0.81858	0.81738	0.81786
Oxalic acid, 2TMS	0.2743	0.67824	1.1405	1.1158	1.1129	1.11	1.1086	1.1074
5-alpha-Cholest-7-en-3beta-ol, 1TMS	0.21901	0.61295	0.57637	0.58747	0.61419	0.63126	0.64673	0.64603
L-Lysine, 4TMS	0.20983	1.262	1.2239	1.1994	1.1894	1.1865	1.19	1.1916
Isocitrate, 4TMS	0.1728	0.85615	0.79049	0.79754	0.79222	0.79282	0.79303	0.79256
Cuminol, 1TMS	0.14317	0.65191	0.61259	0.61539	0.64635	0.66425	0.68256	0.6821
Trehalose, 8TMS	0.13604	0.91455	0.84558	0.82729	0.81998	0.81709	0.81589	0.81803
Pyruvate, 1MOX, 1TMS	0.13296	1.5239	1.4087	1.4058	1.3951	1.3921	1.3899	1.3899
Xylitol, 5TMS	0.11785	0.81409	0.77224	0.78948	0.8028	0.81386	0.81285	0.81646
Petroselinic acid, 1TMS	0.10664	0.67849	0.76603	0.78184	0.77527	0.78238	0.79074	0.79131
Thymine, 2TMS	0.056246	1.274	1.1902	1.1951	1.1914	1.1915	1.1902	1.193
Glycerol, 3TMS	0.045654	1.0477	0.96795	0.96326	0.95894	0.9638	0.96273	0.96191
Rhamnose isomer 1, 4TMS	0.01157	0.93224	0.97346	0.95742	0.94916	0.948	0.94686	0.94707
L-Serine, 2TMS	0.0077899	1.0013	0.92958	0.91053	0.9078	0.91752	0.91894	0.91792
Galactaric acid, 6TMS	0.00039187	0.74116	0.70661	0.70588	0.69973	0.70534	0.70425	0.70514

## Sheet: 13 key biomarkers
Table S4 :( VIP) 13 key biomarkers in a small table (Metabolite, VIP Score
Compound Name	Comp. 1	Comp. 2	Comp. 3	Comp. 4	Comp. 5	Comp. 6	Comp. 7	Comp. 8
Benzoin, 1TMS	2.0695	1.7639	1.6314	1.6137	1.6	1.5958	1.5936	1.5921
Cys-Gly, 3TMS	1.9015	1.429	1.4784	1.4464	1.4367	1.4373	1.4405	1.4393
Quinic acid, 5TMS	1.8685	1.4742	1.3612	1.3363	1.3274	1.3231	1.3229	1.3216
Methyl galactoside, 4TMS	1.7341	1.2898	1.1927	1.1765	1.1682	1.1641	1.1641	1.1629
Shikimic acid, 4TMS	1.7168	1.276	1.1782	1.161	1.1552	1.1516	1.1521	1.1509
Ribose isomer 1, 4TMS	1.7068	1.2492	1.1545	1.1663	1.1575	1.1542	1.1526	1.1524
2-Aminobutanoic acid, 2TMS	1.6923	1.2837	1.2267	1.2012	1.1913	1.1879	1.19	1.1892
Prenol, 1TMS	1.6921	1.3779	1.3127	1.3008	1.2941	1.2904	1.2884	1.2872
2-Hydroxybutanedioic acid, 3TMS	1.6155	1.415	1.3674	1.3385	1.3277	1.3232	1.3218	1.3204
D-(+)-Glucuronic acid gamma-lactone, 1MOX, 3TMS	1.5571	1.1443	1.0686	1.0745	1.074	1.0717	1.07	1.069
Arbutin, 5TMS	1.4906	1.101	1.0166	0.99564	0.98719	0.98377	0.9822	0.98114
Galactaric acid, (R,S,R,S)-, 6TMS	1.4895	1.0892	1.0098	1.0179	1.0164	1.0134	1.0151	1.014
